# Supplementary material for: Associations between Post-Intensive Care Syndrome Domains in Cardiac Arrest Survivors and Their Families One Month Post-Event
Source: J Clin Med. 2024 Sep 5;13(17):5266. doi: 10.3390/jcm13175266 (PMC11396683; doi:10.3390/jcm13175266)
Supplement: Supplementary file 1 [file jcm-13-05266-s001.zip]

Archive with 1 entries (1 files):
- jcm-3191968-supplementary.pdf
